# Supplementary material for: Climate change impacts on the extreme power shortage events of wind-solar supply systems worldwide during 1980–2022
Source: Nat Commun. 2024 Jun 18;15:5225. doi: 10.1038/s41467-024-48966-y (PMC11189577; doi:10.1038/s41467-024-48966-y)
Supplement: Supplementary file 4 — Source data [file 41467_2024_48966_MOESM4_ESM.xlsx]

## Sheet: Figure 1a_c
year	freq1	dura1	inte1
1980	4.55682	147.321	49.4462
1981	4.38068	144.895	48.2227
1982	4.6875	155.686	52.4299
1983	4.07955	141.791	46.7201
1984	4.51705	144.134	48.4232
1985	4.73864	150.089	50.5903
1986	4.26705	140.291	47.8959
1987	4.99432	146.004	48.9235
1988	4.375	146.291	48.9794
1989	4.35795	151.649	51.7806
1990	4.26136	150.046	50.3916
1991	4.69318	151.605	52.0486
1992	4.55682	142.107	47.7027
1993	4.25568	142.183	47.2413
1994	4.32955	139.85	46.4725
1995	4.84659	141.298	47.0415
1996	4.80114	147.165	49.5925
1997	4.75	151.58	52.1058
1998	4.57955	146.92	49.8207
1999	4.63636	153.781	51.1852
2000	4.57386	151.231	51.328
2001	4.5625	148.955	50.0483
2002	4.28409	143.083	48.5961
2003	4.92045	153.468	51.7588
2004	4.52841	150.884	51.5249
2005	5.23864	150.96	51.1617
2006	5.3125	159.259	54.2987
2007	4.71023	154.259	51.9157
2008	5.40341	163.654	55.7255
2009	5	157.122	52.9532
2010	5.72727	154.573	52.9628
2011	5.78409	162.147	55.2004
2012	5.25	152.597	51.2429
2013	5.34091	161.524	54.3007
2014	5.29545	154.946	52.6141
2015	4.98864	159.817	54.5716
2016	5.46591	153.108	52.1826
2017	5.31818	153.479	52.263
2018	4.84091	159.276	53.6878
2019	5.15909	151.874	50.9665
2020	5.29545	155.023	53.7167
2021	5.24432	154.123	51.097
2022	5.49432	157.737	54.1947

## Sheet: Figure 1d_f
year	freq1	dura1	inte1
1980	4.55682	147.321	49.4462
1981	4.38068	144.895	48.2227
1982	4.6875	155.686	52.4299
1983	4.07955	141.791	46.7201
1984	4.51705	144.134	48.4232
1985	4.73864	150.089	50.5903
1986	4.26705	140.291	47.8959
1987	4.99432	146.004	48.9235
1988	4.375	146.291	48.9794
1989	4.35795	151.649	51.7806
1990	4.26136	150.046	50.3916
1991	4.69318	151.605	52.0486
1992	4.55682	142.107	47.7027
1993	4.25568	142.183	47.2413
1994	4.32955	139.85	46.4725
1995	4.84659	141.298	47.0415
1996	4.80114	147.165	49.5925
1997	4.75	151.58	52.1058
1998	4.57955	146.92	49.8207
1999	4.63636	153.781	51.1852
2000	4.57386	151.231	51.328
2001	4.5625	148.955	50.0483
2002	4.28409	143.083	48.5961
2003	4.92045	153.468	51.7588
2004	4.52841	150.884	51.5249
2005	5.23864	150.96	51.1617
2006	5.3125	159.259	54.2987
2007	4.71023	154.259	51.9157
2008	5.40341	163.654	55.7255
2009	5	157.122	52.9532
2010	5.72727	154.573	52.9628
2011	5.78409	162.147	55.2004
2012	5.25	152.597	51.2429
2013	5.34091	161.524	54.3007
2014	5.29545	154.946	52.6141
2015	4.98864	159.817	54.5716
2016	5.46591	153.108	52.1826
2017	5.31818	153.479	52.263
2018	4.84091	159.276	53.6878
2019	5.15909	151.874	50.9665
2020	5.29545	155.023	53.7167
2021	5.24432	154.123	51.097
2022	5.49432	157.737	54.1947

## Sheet: Figure 2
country	Freqa	Freqb	Freqc	Duraa	Durab	Durac	Intea	Inteb	Intec
Afghanistan	4.52381	5.72727	1.20346	128.443	139.867	11.4242	31.6598	33.4124	1.75257
Albania	2.19048	2.18182	-0.00865801	138.087	129.045	-9.04185	58.7835	55.1684	-3.61513
Algeria	9.14286	8.77273	-0.37013	199.665	218.076	18.4115	48.9979	53.7193	4.7214
Angola	6.2381	7.59091	1.35281	161.608	160.653	-0.955075	45.8404	46.2668	0.426344
Antigua and Barbuda	5.04762	7.5	2.45238	162.502	168.689	6.187	58.3762	60.0549	1.67874
Argentina	4.7619	5.27273	0.510823	140.745	137.419	-3.3255	28.1547	28.2346	0.0799142
Armenia	3.52381	3.68182	0.158009	155.54	168.577	13.037	63.7383	69.0792	5.34096
Australia	1.47619	2.54545	1.06926	101.794	126.116	24.3223	19.4229	23.874	4.45113
Austria	5.2381	4.86364	-0.374459	152.349	155.31	2.9612	66.2681	69.0896	2.82149
Azerbaijan	4.2381	4.45455	0.21645	156.173	150.372	-5.80138	56.0064	53.8017	-2.20477
Bahamas	8.42857	9.04545	0.616883	203.255	194.023	-9.23247	70.6259	68.53	-2.09587
Bahrain	4.80952	4.45455	-0.354978	179.316	227.319	48.003	91.999	119.159	27.1596
Bangladesh	2.66667	4.95455	2.28788	151.024	170.604	19.5803	51.6885	58.9908	7.30229
Belarus	4.38095	5.72727	1.34632	155.579	156.704	1.12493	58.9305	57.7931	-1.13745
Belgium	4.09524	3.86364	-0.231602	143.109	160.624	17.5155	63.7163	71.8445	8.12826
Belize	3.52381	6.27273	2.74892	145.354	154.359	9.0049	50.6599	55.6361	4.97617
Benin	0.142857	0.363636	0.220779	10.6905	35.3409	24.6504	3.65099	12.9671	9.31608
Bhutan	0.333333	0.272727	-0.0606061	42.7619	34	-8.7619	17.9862	14.2143	-3.77192
Bolivia	3.38095	4.22727	0.84632	131.878	128.324	-3.55348	38.8905	37.2962	-1.59426
Bosnia and Herzegovina	4.47619	4	-0.47619	153.466	171.838	18.3718	59.9888	67.3485	7.3597
Botswana	4.2381	6.81818	2.58009	154.139	155.473	1.33405	48.4332	49.9209	1.4877
Brazil	10.7143	11.5	0.785714	176.005	191.439	15.4343	37.3627	40.8308	3.46807
Brunei	0.571429	0.909091	0.337662	53.3571	54.6477	1.29058	21.776	22.8106	1.03465
Bulgaria	3.71429	4.27273	0.558442	147.968	158.372	10.4042	62.0284	64.3963	2.36793
Burkina Faso	0	0	0	0	0	0	0	0	0
Burundi	2.2381	3.13636	0.898268	132.565	143.993	11.4281	57.1937	61.5627	4.36903
Cambodia	3.2381	3.95455	0.71645	136.746	137.336	0.590115	46.6425	46.5472	-0.0952957
Cameroon	1.33333	1.77273	0.439394	91.9603	91.0288	-0.93153	25.9937	26.7573	0.763611
Canada	3.04762	4.31818	1.27056	133.372	139.484	6.11221	30.0942	31.1321	1.03784
Cape Verde	5.42857	5.77273	0.344156	320.532	305.501	-15.0307	160.552	154.104	-6.44781
Central African Republic	5	6.40909	1.40909	159.131	149.093	-10.0386	60.2515	56.1358	-4.11568
Chad	6.28571	6.27273	-0.012987	417.877	455.504	37.6263	129.658	145.387	15.7284
Chile	3.85714	3.5	-0.357143	132.61	134.274	1.66434	35.1452	37.1879	2.04267
China	7.38095	8.5	1.11905	203.623	223.819	20.1966	43.489	49.381	5.89194
Colombia	7.90476	8.40909	0.504329	159.308	150.89	-8.41847	43.66	42.2721	-1.38792
Costa Rica	5.71429	10.2273	4.51299	134.943	176.351	41.408	46.6251	60.2482	13.6231
Croatia	4.33333	4.22727	-0.106061	149.533	141.662	-7.87054	58.4657	55.4467	-3.019
Cuba	9.85714	9.54545	-0.311688	202.366	218.489	16.1222	69.4836	78.3106	8.82706
Cyprus	3.57143	4.81818	1.24675	126.496	148.053	21.5577	51.6603	61.5755	9.9152
Czech Republic	4.14286	4.86364	0.720779	154.754	153.749	-1.00493	65.4347	66.6273	1.1926
Democratic Republic of the Congo	7.66667	8.18182	0.515152	184.295	171.908	-12.3862	62.3754	55.1202	-7.25515
Denmark	3.85714	4.09091	0.233766	132.792	135.541	2.74911	57.8477	57.2188	-0.628906
Djibouti	7.38095	6.63636	-0.744589	286.703	288.246	1.54215	116.535	115.733	-0.801566
Dominican Republic	5.66667	7.86364	2.19697	141.607	144.467	2.85932	45.6031	48.4388	2.83576
Ecuador	2.85714	2.59091	-0.266234	142.234	141.72	-0.51359	58.978	59.287	0.308989
Egypt	3.57143	3.68182	0.11039	178.755	164.21	-14.545	42.0944	37.1976	-4.89685
El Salvador	0.761905	0.954545	0.192641	58.8889	80.2576	21.3687	22.8791	31.4701	8.59103
Equatorial Guinea	0.285714	0.863636	0.577922	34.2381	67.8409	33.6028	11.8358	23.3183	11.4825
Eritrea	6.19048	5.72727	-0.463203	188.102	170.46	-17.6424	59.0024	51.5747	-7.42767
Estonia	3.85714	4.45455	0.597403	129.877	150.877	20.9993	56.702	67.115	10.413
Ethiopia	5	5.22727	0.227273	163.791	168.376	4.58426	40.1503	42.3781	2.22773
Fiji	3.52381	5.31818	1.79437	128.848	151.721	22.873	50.385	59.9678	9.58277
Finland	8.38095	8.90909	0.528139	178.476	179.083	0.606844	68.8579	70.4606	1.60271
France	5.80952	5.77273	-0.0367965	158.464	157.62	-0.843983	56.3884	55.8338	-0.554615
French Guiana	3.09524	4.09091	0.995671	105.623	130.802	25.1793	35.1493	43.4128	8.26345
Gabon	0.238095	0.181818	-0.0562771	28.0952	23	-5.09524	8.80824	6.23225	-2.57598
Gambia	0.761905	3.09091	2.329	69.7857	124.206	54.4203	24.786	44.5924	19.8064
Georgia	2.42857	3.22727	0.798701	128.46	128.767	0.306349	59.2697	57.5259	-1.74373
Germany	5.14286	4.59091	-0.551948	147.697	154.905	7.20753	56.59	59.1637	2.5737
Ghana	0	0.0454545	0.0454545	0	4.77273	4.77273	0	1.42046	1.42046
Greece	4.66667	5.13636	0.469697	136.225	151.273	15.0482	54.8196	60.9439	6.12424
Guatemala	1.80952	3.31818	1.50866	89.2341	122.727	33.4927	31.7851	43.2388	11.4537
Guinea	1.28571	0.636364	-0.649351	76.9071	65.9091	-10.9981	27.7516	24.0155	-3.73609
Guinea-Bissau	5.42857	5.59091	0.162338	144.036	159.723	15.6867	49.4289	54.3262	4.8973
Guyana	6.09524	6.09091	-0.004329	130.426	131.058	0.631708	41.6892	42.384	0.694755
Haiti	4.19048	5.81818	1.62771	153.538	141.733	-11.8047	51.983	48.0785	-3.90455
Honduras	3.80952	6.68182	2.87229	132.669	166.663	33.9939	48.3955	60.5544	12.1588
Hong Kong	3.42857	5.04545	1.61688	155.27	171.854	16.5841	62.0163	68.0831	6.06677
Hungary	4.57143	4.13636	-0.435065	170.065	179.227	9.16171	76.1879	80.7619	4.57403
Iceland	3.04762	3.36364	0.316017	146.29	127.488	-18.8026	56.3645	49.1345	-7.23004
India	4.2381	5.81818	1.58009	175.118	198.256	23.1382	58.1373	67.3141	9.17685
Indonesia	8.04762	8.5	0.452381	200.774	255.316	54.5426	53.8389	70.1398	16.301
Iran	3.85714	5.13636	1.27922	136.444	138.548	2.10343	28.403	28.5539	0.150926
Iraq	5.80952	5	-0.809524	149.925	144.151	-5.7743	40.7545	40.4278	-0.326669
Ireland	3.14286	3.54545	0.402597	143.001	131.49	-11.5108	60.2522	53.8937	-6.35849
Israel	0.904762	0.590909	-0.313853	74.0476	45.3523	-28.6953	21.2009	11.5693	-9.63167
Italy	7.28571	8	0.714286	134.266	131.789	-2.47763	53.6777	53.4291	-0.248618
Ivory Coast	0.190476	0.136364	-0.0541126	10.254	16.3636	6.10967	2.87616	5.05874	2.18257
Jamaica	2.57143	4.95455	2.38312	120.994	129.817	8.82251	45.4702	49.0749	3.60471
Japan	5.33333	5.68182	0.348485	193.91	193.966	0.0560245	44.7835	45.8322	1.04867
Jordan	3.38095	4.22727	0.84632	194.873	174.986	-19.8867	49.4971	45.4068	-4.09033
Kazakhstan	4.71429	4.77273	0.0584416	169.207	160.158	-9.04879	20.9991	19.6324	-1.36661
Kenya	7.19048	8.04545	0.854978	186.543	213.234	26.691	46.2169	58.6759	12.459
Kiribati	7.52381	7.36364	-0.160173	187.849	173.578	-14.2714	73.3462	68.7239	-4.62228
Kosovo	3.80952	3.36364	-0.445887	145.612	164.932	19.3201	64.4327	73.8405	9.40774
Kuwait	6.61905	6.45455	-0.164502	159.833	158.646	-1.1867	57.8294	57.5326	-0.29687
Kyrgyzstan	0	0.0454545	0.0454545	0	5.27273	5.27273	0	1.05878	1.05878
Laos	3	4	1	136.781	137.139	0.357398	36.3732	36.9647	0.591473
Latvia	3.04762	4.09091	1.04329	138.099	143.32	5.22125	57.0968	61.7931	4.69631
Lebanon	0.761905	1.09091	0.329004	64.5	93.4697	28.9697	23.108	33.5188	10.4108
Lesotho	2.14286	2.13636	-0.00649351	119.652	129.572	9.92038	47.0452	51.4649	4.41975
Liberia	0.285714	0.590909	0.305195	34.4048	45.8636	11.4589	10.2522	14.2374	3.98517
Libya	3.71429	3.54545	-0.168831	135.628	145.409	9.78092	38.4141	41.0722	2.65808
Lithuania	4.61905	5.72727	1.10823	141.771	143.478	1.70662	58.978	61.845	2.867
Luxembourg	3.66667	3.81818	0.151515	139.637	130.654	-8.98341	66.6771	60.505	-6.17213
Macedonia	4	4.18182	0.181818	145.337	151.607	6.26997	71.238	74.1266	2.88863
Madagascar	5.85714	6.27273	0.415584	140.726	149.435	8.70877	38.5031	40.9702	2.46713
Malawi	5.90476	7.68182	1.77706	183.767	193.18	9.41286	62.9114	68.2549	5.34349
Malaysia	9.85714	9.77273	-0.0844156	152.772	169.752	16.9803	46.278	51.7116	5.43354
Mali	8.2381	9.04545	0.807359	201.165	205.464	4.29861	61.2143	63.0789	1.86464
Malta	0.714286	0.727273	0.012987	62.8571	54.1591	-8.69805	30.3554	25.9196	-4.43585
Mauritania	6.38095	8.31818	1.93723	181.397	187.067	5.67063	55.3329	57.9493	2.61641
Mauritius	3.90476	3.90909	0.004329	142.705	151.204	8.49947	53.9764	58.3932	4.41683
Mexico	7.47619	8.13636	0.660173	155.877	178.651	22.775	40.4596	46.8408	6.38121
Moldova	3.7619	2.90909	-0.852814	138.122	133.933	-4.18866	60.6637	58.0364	-2.62725
Mongolia	6.7619	7.5	0.738095	179.044	181.21	2.16503	51.6987	53.8628	2.16415
Montenegro	3	2.68182	-0.318182	167.796	134.7	-33.0965	80.6745	63.5214	-17.1531
Morocco	5	4.81818	-0.181818	118.617	131.747	13.1297	30.4125	35.4761	5.0636
Mozambique	0.0952381	1	0.904762	10.4762	84.6818	74.2056	3.50929	27.7146	24.2054
Myanmar	2	2.36364	0.363636	125.214	115.621	-9.59307	27.9866	27.725	-0.261615
Namibia	8.66667	9.36364	0.69697	185.407	191.841	6.43409	48.2469	52.7231	4.47619
Nepal	1.38095	2.95455	1.57359	96.2619	134.537	38.2752	40.2365	57.8037	17.5671
Netherlands	3.90476	4.04545	0.140693	147.339	142.007	-5.33241	64.4097	62.7088	-1.70094
New Caledonia	2.42857	3.72727	1.2987	122.382	130.572	8.19012	45.8776	49.697	3.81942
New Zealand	6.7619	6.90909	0.147186	145.246	157.775	12.5289	47.3936	53.1123	5.71871
Nicaragua	6.95238	9.36364	2.41126	214.17	246.564	32.3947	81.1252	93.6976	12.5724
Niger	8.19048	10.1818	1.99134	168.557	190.099	21.542	47.5963	55.3446	7.74831
Nigeria	1.85714	4	2.14286	97.5635	136.218	38.6545	25.9801	38.971	12.9909
North Korea	1.47619	2.18182	0.705628	98.1746	108.311	10.136	37.1324	42.4753	5.34289
Norway	7.04762	7.77273	0.725108	153.713	170.332	16.6184	54.6056	59.6437	5.03809
Oman	7.57143	7.86364	0.292208	190.376	186.074	-4.30158	48.6127	48.5612	-0.0515418
Pakistan	3.38095	6.77273	3.39177	132.709	153.984	21.2752	31.1253	39.3606	8.23527
Panama	10.0476	9.68182	-0.365801	244.528	292.505	47.9768	97.3207	119.664	22.3434
Papua New Guinea	6.85714	6.40909	-0.448052	140.346	146.059	5.71309	48.0877	49.8476	1.75989
Paraguay	7.42857	7.63636	0.207792	188.448	184.789	-3.65911	64.6681	63.7409	-0.927197
Peru	1.2381	1.36364	0.125541	78.504	84.5068	6.00285	23.6109	25.2199	1.609
Philippines	7.42857	10.2273	2.7987	156.299	158.679	2.37985	40.8633	42.3527	1.48939
Poland	4.71429	4.81818	0.103896	141.878	150.344	8.46623	54.552	58.564	4.01206
Portugal	5.33333	5.31818	-0.0151515	143.487	140.647	-2.84002	55.1635	55.2587	0.0952474
Puerto Rico	5.42857	7.95455	2.52597	151.856	156.645	4.78916	53.1921	55.5987	2.40662
Qatar	6.04762	6.27273	0.225108	186.108	222.439	36.3314	76.7435	92.5802	15.8367
Republic of Congo	1.90476	1.63636	-0.268398	120.375	102.678	-17.6974	40.83	35.1591	-5.67095
Romania	4.52381	4.09091	-0.4329	148.859	148.049	-0.809639	58.6188	57.4203	-1.1985
Russia	1.09524	1.54545	0.450216	84.369	98.1288	13.7597	10.0611	11.7454	1.6843
Rwanda	0.47619	0.636364	0.160173	44.1667	53.5833	9.41667	16.2319	20.4092	4.17729
Sao Tome and Principe	1.2381	0.954545	-0.28355	95.8214	61.4015	-34.4199	36.4353	23.1155	-13.3197
Saudi Arabia	9.95238	9.95455	0.0021645	314.697	295.775	-18.9221	76.4098	71.5281	-4.88164
Senegal	7.66667	10.3636	2.69697	164.969	184.13	19.1615	59.5024	67.8462	8.34384
Serbia	4.42857	4.18182	-0.246753	160.016	179.824	19.8085	75.6078	86.0613	10.4535
Seychelles	0.666667	1.77273	1.10606	53.0397	115.964	62.924	21.0147	45.2635	24.2488
Sierra Leone	0.571429	1.13636	0.564935	55.4524	85.697	30.2446	18.3901	28.2502	9.86008
Singapore	1.57143	2.90909	1.33766	65.4063	131.364	65.9577	18.3586	37.4178	19.0592
Slovakia	4.66667	3.77273	-0.893939	160.653	165.923	5.27008	69.5605	72.3057	2.74524
Slovenia	4.47619	4.22727	-0.248918	158.766	160.885	2.11898	71.0796	71.7235	0.643901
Solomon Islands	1.33333	2.27273	0.939394	71.5492	117.039	45.4894	26.4559	43.6146	17.1587
Somalia	6.42857	6.54545	0.116883	314.372	306.38	-7.9921	85.4183	83.6261	-1.79218
South Africa	5.66667	6.09091	0.424242	150.502	152.405	1.90299	35.2806	38.3704	3.0898
South Korea	1.33333	1.63636	0.30303	91.9762	93.3701	1.39394	33.4214	34.1989	0.777571
South Sudan	6.71429	6.59091	-0.123377	401.557	387.157	-14.4004	113.519	109.468	-4.05145
Spain	5.95238	6.40909	0.45671	151.11	145.48	-5.63009	50.155	49.9037	-0.251344
Sri Lanka	6.57143	8.5	1.92857	158.2	161.301	3.10155	60.3106	60.9064	0.595746
Sudan	6.71429	6.59091	-0.123377	401.557	387.157	-14.4004	113.519	109.468	-4.05145
Suriname	0.619048	0.818182	0.199134	41.2302	40.4129	-0.81728	13.3866	13.5537	0.167034
Swaziland	0.952381	1.18182	0.229437	88.5	76.1818	-12.3182	30.8721	25.1537	-5.71838
Sweden	8.90476	8.63636	-0.268398	166.567	181.035	14.4684	62.4108	68.5127	6.10196
Switzerland	5.04762	4.59091	-0.45671	164.398	173.862	9.46433	79.5814	83.9661	4.38465
Syria	3.66667	3.27273	-0.393939	128.478	133.066	4.5879	39.6004	39.9225	0.322135
Tajikistan	8.04762	7.63636	-0.411255	228.887	237.749	8.86188	59.4999	61.5531	2.05326
Tanzania	4.90476	8.77273	3.86797	152.325	162.805	10.48	49.507	53.3561	3.84911
Thailand	5	6.5	1.5	136.774	146.106	9.33177	45.0264	47.4138	2.38737
Togo	0.047619	0.545455	0.497835	6.2381	50.9394	44.7013	2.14232	15.6828	13.5405
Trinidad and Tobago	6.95238	9.04545	2.09307	155.831	159.643	3.81211	48.7794	51.6287	2.84936
Tunisia	6.09524	6.27273	0.177489	182.546	196.293	13.7474	49.6413	52.8747	3.23337
Turkey	5.61905	6	0.380952	158.643	157.904	-0.739608	49.2634	46.3827	-2.88065
Turkmenistan	0	0	0	0	0	0	0	0	0
Uganda	2.95238	3.31818	0.365801	111.341	119.887	8.54663	37.1102	38.9733	1.86311
Ukraine	4.90476	5.36364	0.458874	162.106	153.794	-8.31216	51.0299	47.7169	-3.31292
United Arab Emirates	10.2381	9.81818	-0.419913	222.063	225.511	3.44846	75.9002	77.7851	1.88489
United Kingdom	3.38095	4.77273	1.39177	145.501	147.089	1.58783	54.6338	52.1774	-2.45637
United States	6.71429	7.81818	1.1039	182.692	197.675	14.9833	45.6433	50.8328	5.1895
Uruguay	2	1.72727	-0.272727	109.16	116.947	7.78745	30.989	32.9393	1.95028
Uzbekistan	0	0	0	0	0	0	0	0	0
Vanuatu	4.61905	5.81818	1.19913	168.152	170.925	2.77379	67.5212	66.9627	-0.558495
Venezuela	7.38095	6.68182	-0.699134	169.704	167.82	-1.88399	53.9822	52.2454	-1.73683
Vietnam	1.38095	2.90909	1.52814	76.3571	141.292	64.9353	27.6943	49.8491	22.1547
Western Sahara	6.85714	7.36364	0.506494	161.148	162.949	1.80152	41.7218	44.0114	2.28959
Yemen	4.47619	3.59091	-0.885281	141.829	129.801	-12.0282	30.9447	28.9967	-1.94804
Zambia	8.14286	8.59091	0.448052	229.347	259.255	29.9086	80.6322	94.7964	14.1642
Zimbabwe	1.80952	2.31818	0.508658	106.613	116.956	10.3429	30.8603	35.2059	4.3456

## Sheet: Figure 3a_c
country	Freq2c	Dura2c	Inte2c
Afghanistan	0.397661	3.8545	1.19773
Albania	2.95238	0.51552	0.177765
Algeria	0.038961	-85	-24.7269
Angola	1.78139	15.9974	4.93568
Antigua and Barbuda	-1.71645	19.6283	7.31811
Argentina	-0.0952381	0	0
Armenia	-2.09307	0.330622	0.157084
Australia	0	0	0
Austria	1.80952	-0.360389	-0.201162
Azerbaijan	-3.37013	2.89624	0.878043
Bahamas	-0.004329	2.54942	1.24177
Bahrain	-2.09957	1.10995	0.66787
Bangladesh	4.3658	4.52815	1.78894
Belarus	1.60823	2.19217	0.635905
Belgium	1.94156	-2.13999	-0.935547
Belize	6.6039	11.9296	4.48986
Benin	12.1558	2.0526	1.04015
Bhutan	0.422078	0.249026	0.31732
Bolivia	-0.67316	-6.92706	-2.01913
Bosnia and Herzegovina	1.09307	-0.0375011	-0.0348714
Botswana	3.19913	7.86193	2.57433
Brazil	0	0	0
Brunei	5.06277	1.10586	0.467573
Bulgaria	-2.67316	-0.54394	-0.225594
Burkina Faso	4.07895	1.90945	0.585325
Burundi	3.48268	0.383164	0.253571
Cambodia	1.64502	2.44714	0.762326
Cameroon	2.671	1.30543	0.454846
Canada	-0.004329	24	7.15064
Cape Verde	1.46753	5.10717	2.48969
Central African Republic	-0.582251	4.30604	1.59754
Chad	0.422078	-56.8105	-13.1913
Chile	-1.45455	17.135	5.61866
China	0	0	0
Colombia	0.632035	-3.71161	-0.333274
Costa Rica	3.43939	9.89089	3.33778
Croatia	-0.67316	-0.212667	0.0385024
Cuba	0.335498	3.45798	2.27969
Cyprus	1.15584	1.78549	0.838752
Czech Republic	1.11472	0.385578	0.192149
Democratic Republic of the Congo	-4.61039	9.03474	2.68283
Denmark	0.790043	1.2147	0.401255
Djibouti	-4.15152	-3.95286	-2.01152
Dominican Republic	5.9632	3.36348	1.5683
Ecuador	-0.647186	0.435207	0.076344
Egypt	0.134199	-23.25	-7.38705
El Salvador	6.1342	1.09021	0.406866
Equatorial Guinea	10.4545	1.72503	0.576565
Eritrea	0.428571	-31.131	-11.2968
Estonia	-1.37013	1.40017	0.867639
Ethiopia	-0.5	30.632	9.86447
Fiji	-0.809524	4.47096	1.67585
Finland	-2.20779	3.96304	2.08536
France	-0.82684	-1.50735	-0.533489
French Guiana	2.74892	4.16466	1.44879
Gabon	0.134199	-1.96047	-0.520432
Gambia	2.61255	5.80486	2.08029
Georgia	-4.48485	0.229966	0.0144871
Germany	-0.209957	0.446327	0.0410415
Ghana	5.74675	1.88405	0.49665
Greece	0.497835	1.67301	0.669352
Guatemala	5.99134	3.23011	1.13513
Guinea	-2.46104	-0.48992	-0.110005
Guinea-Bissau	-1.91991	5.4155	1.83547
Guyana	1.77706	0.343702	0.0416432
Haiti	0.658009	3.93918	1.39814
Honduras	7.29221	7.41824	2.6192
Hong Kong	3.38961	3.10579	1.12454
Hungary	-0.12987	-0.737282	-0.261271
Iceland	0.841991	0.00499177	0.0015694
India	4.81602	-3.4771	-0.553394
Indonesia	0.0454545	133.115	42.2925
Iran	0	0	0
Iraq	0.103896	-6.04318	-1.42195
Ireland	4.75758	0.0718168	-0.0693372
Israel	-1.94156	-0.484243	-0.164229
Italy	0.350649	-0.496011	-0.01154
Ivory Coast	3.43939	0.747558	0.382978
Jamaica	3.32251	5.30992	2.02714
Japan	0	0	0
Jordan	0	0.996662	0.232985
Kazakhstan	0.01	0.01	0.01
Kenya	1.0543	28.6411	9.64838
Kiribati	2.57576	-7.38196	-3.19677
Kosovo	3.0974	0.327814	0.217114
Kuwait	-1.15801	-1.40682	-0.506569
Kyrgyzstan	0.01	0.01	0.01
Laos	0.5	19.2319	5.84475
Latvia	0.183983	0.0661774	0.496678
Lebanon	6.01515	0.418638	0.208954
Lesotho	-0.461039	-0.306621	-0.0959258
Liberia	2.82684	1.3644	0.437173
Libya	-0.214286	8.39685	2.50377
Lithuania	3.16667	0.302144	0.301632
Luxembourg	0.755411	-0.375204	-0.109503
Macedonia	2.88528	0.279413	0.168408
Madagascar	-0.201299	-3.70168	-1.17303
Malawi	2.44589	14.0367	5.57883
Malaysia	0.751082	9.88249	3.07728
Mali	1.19048	-4.67038	-1.58019
Malta	0.554113	0.030719	-0.0482345
Mauritania	1.18831	17.1385	5.81935
Mauritius	-1.71861	-3.20724	-0.993525
Mexico	-0.209957	43.0529	13.9585
Moldova	2.19048	-0.552116	-0.204971
Mongolia	0.795238	19.1559	6.8008
Montenegro	3.02381	0.184845	0.0344936
Morocco	1.50866	6.2698	1.94486
Mozambique	5.04978	2.70596	0.968207
Myanmar	0.01	0.555195	0.187202
Namibia	1.31667	24.5963	7.83166
Nepal	10.1948	3.60556	1.45092
Netherlands	0.839827	-1.51175	-0.814708
New Caledonia	-1.88528	0.774285	0.273206
New Zealand	3.32251	-1.80181	-0.659548
Nicaragua	-1.39827	28.4792	10.9676
Niger	1.85	51.3934	16.355
Nigeria	8.3355	9.66482	3.23761
North Korea	-0.333333	0.664732	0.231895
Norway	2.09524	2.86627	0.836569
Oman	0.192308	38.1093	11.8092
Pakistan	0.735294	42.6296	13.3064
Panama	0.504329	10.1171	4.63577
Papua New Guinea	-1.65801	0.963291	0.293687
Paraguay	3.34848	-8.57322	-2.74036
Peru	-8.17749	0.390111	0.146307
Philippines	0.5	14.2576	4.32484
Poland	4.24242	0.768807	0.271255
Portugal	-1.01732	-0.145548	0.229743
Puerto Rico	4.62987	6.25423	2.6149
Qatar	-0.242424	2.33364	1.05106
Republic of Congo	0.729437	-1.99319	-0.796311
Romania	1.39177	-0.819969	-0.296207
Russia	0	0	0
Rwanda	7.55844	0.794031	0.317108
Sao Tome and Principe	-2.61039	1.11267	0.315323
Saudi Arabia	0.225108	108.4	33.4299
Senegal	-0.841991	17.6659	6.9524
Serbia	0.538961	-0.823391	-0.396936
Seychelles	7.18831	2.29272	0.710828
Sierra Leone	-0.125541	2.26079	0.73712
Singapore	2.31602	4.24244	1.27182
Slovakia	0.0606061	-1.3679	-0.611101
Slovenia	-3.70779	-0.257184	-0.0132085
Solomon Islands	3.5368	4.32832	1.43597
Somalia	-0.0358974	3.47848	0.776879
South Africa	1.28355	16.9387	5.41448
South Korea	-2.02814	0.623791	0.239489
South Sudan	0.190476	-79.7173	-23.0908
Spain	7.67316	-0.881287	-0.187593
Sri Lanka	-2.82035	8.00221	2.92303
Sudan	0.190476	-79.7173	-23.0908
Suriname	4.16883	4.50655	1.4497
Swaziland	-1.53896	0.256546	0.101837
Sweden	-0.324675	7.51353	3.38852
Switzerland	2.10173	-0.0705658	-0.0623031
Syria	-1.43939	2.20041	0.592067
Tajikistan	0	7.21212	2.13409
Tanzania	4.84416	10.5081	3.87213
Thailand	2.9697	6.89139	2.18376
Togo	7.72727	4.13653	1.36261
Trinidad and Tobago	3.47186	7.9743	3.00889
Tunisia	0.290043	-3.02489	-0.921556
Turkey	-1.59091	-6.14767	-2.11216
Turkmenistan	0.01	0.01	0.01
Uganda	2.22511	2.35996	0.71248
Ukraine	2.10823	-1.13397	-0.388346
United Arab Emirates	2.94589	-1.06531	-0.514787
United Kingdom	0.17316	2.31348	0.680076
United States	0.491342	83.1	25.5072
Uruguay	-0.0497835	-0.233498	-0.0185341
Uzbekistan	0.01	0.01	0.01
Vanuatu	-2.60823	6.88223	2.52835
Venezuela	2.48052	-17.453	-5.58011
Vietnam	-3.0303	4.56479	1.60799
Western Sahara	0.91866	18.6462	6.97958
Yemen	0.01	8.85498	2.68153
Zambia	0.01	25.4971	10.6432
Zimbabwe	0.01	4.76146	1.58681

## Sheet: Figure 3d
country	freq2c	dura2c	inte2c
New Zealand	3.32251	-1.80181	-0.659548
Australia	0	0	0
Indonesia	0.0454545	133.115	42.2925
India	4.81602	-3.4771	-0.553394
China	0	0	0
South Korea	-2.02814	0.623791	0.239489
Malaysia	0.751082	9.88249	3.07728
Iran	0	0	0
Saudi Arabia	0.225108	108.4	33.4299
Thailand	2.9697	6.89139	2.18376
Japan	0	0	0
Vietnam	-3.0303	4.56479	1.60799
Turkey	-1.59091	-6.14767	-2.11216
Italy	0.350649	-0.496011	-0.01154
Spain	7.67316	-0.881287	-0.187593
France	-0.82684	-1.50735	-0.533489
UK	0.17316	2.31348	0.680076
Germany	-0.209957	0.446327	0.0410415
Poland	4.24242	0.768807	0.271255
Sweden	-0.324675	7.51353	3.38852
Russia	0	0	0
Ukraine	2.10823	-1.13397	-0.388346
Argentina	-0.0952381	1	2
Brazil	0	0	0
Chile	-1.45455	17.135	5.61866
Colombia	0.632035	-3.71161	-0.333274
Peru	-8.17749	0.390111	0.146307
Paraguay	3.34848	-8.57322	-2.74036
Venezuela	2.48052	-17.453	-5.58011
Mexico	-0.209957	43.0529	13.9585
Canada	-0.004329	24	7.15064
U.S.	0.491342	83.1	25.5072
Algeria	0.038961	-85	-24.7269
Egypt	0.134199	-23.25	-7.38705
Ghana	5.74675	1.88405	0.49665
Libya	-0.214286	8.39685	2.50377
Morocco	1.50866	6.2698	1.94486
Mozambique	5.04978	2.70596	0.968207
Nigeria	8.3355	9.66482	3.23761
Sudan	0.190476	-79.7173	-23.0908
Tunisia	0.290043	-3.02489	-0.921556
South Africa	1.28355	16.9387	5.41448

## Sheet: Figure 4
country	freqc	durac	intec	freq2c	dura2c	inte2c	levels	latitude
Argentina	0.510823	-3.3255	0.0799142	-0.0952381	1	2	developing	35.4
Brazil	0.785714	15.4343	3.46807	0	0	0	developing	10.77
Chile	-0.357143	1.66434	2.04267	-1.45455	17.135	5.61866	developing	37.94
China	1.11905	20.1966	5.89194	0	0	0	developing	36.45
Colombia	0.504329	-8.41847	-1.38792	0.632035	-3.71161	-0.333274	developing	12.91
Algeria	-0.37013	18.4115	4.7214	0.038961	-85	-24.7269	developing	28.17
Egypt	0.11039	-14.545	-4.89685	0.134199	-23.25	-7.38705	developing	26.56
Ghana	0.0454545	4.77273	0.01	5.74675	1.88405	0.49665	developing	7.96277
Indonesia	0.452381	54.5426	16.301	0.0454545	133.115	42.2925	developing	2.226
India	1.58009	23.1382	9.17685	4.81602	-3.4771	-0.553394	developing	22.75
Iran	1.27922	2.10343	0.150926	0	0	0	developing	32.56
Libya	-0.168831	9.78092	2.65808	-0.214286	8.39685	2.50377	developing	27.04
Morocco	-0.181818	13.1297	5.0636	1.50866	6.2698	1.94486	developing	31.88
Mexico	0.660173	22.775	6.38121	-0.209957	43.0529	13.9585	developing	23.94
Mozambique	0.904762	74.2056	24.2054	5.04978	2.70596	0.968207	developing	17.26
Malaysia	-0.0844156	16.9803	5.43354	0.751082	9.88249	3.07728	developing	3.79085
Nigeria	2.14286	38.6545	12.9909	8.3355	9.66482	3.23761	developing	9.58529
Peru	0.125541	6.00285	1.609	-8.17749	0.390111	0.146307	developing	9.173
Poland	0.103896	8.46623	4.01206	4.24242	0.768807	0.271255	developing	52.12
Paraguay	0.207792	-3.65911	-0.927197	3.34848	-8.57322	-2.74036	developing	23.24
Russia	0.450216	13.7597	1.6843	0	0	0	developing	61.99
Saudi Arabia	0.0021645	-18.9221	-4.88164	0.225108	108.4	33.4299	developing	24.02
Sudan	-0.123377	-14.4004	-4.05145	0.190476	-79.7173	-23.0908	developing	16.08
Thailand	1.5	9.33177	2.38737	2.9697	6.89139	2.18376	developing	15.11
Tunisia	0.177489	13.7474	3.23337	0.290043	-3.02489	-0.921556	developing	34.12
Turkey	0.380952	-0.739608	-2.88065	-1.59091	-6.14767	-2.11216	developing	39.06
Ukraine	0.458874	-8.31216	-3.31292	2.10823	-1.13397	-0.388346	developing	49.01
Venezuela	-0.699134	-1.88399	-1.73683	2.48052	-17.453	-5.58011	developing	7.13229
Vietnam	1.52814	64.9353	22.1547	-3.0303	4.56479	1.60799	developing	16.64
South Africa	0.424242	1.90299	3.0898	1.28355	16.9387	5.41448	developing	29
Australia	1.06926	24.3223	4.45113	0	0	0	developed	25.73
Canada	1.27056	6.11221	1.03784	-0.004329	24	7.15064	developed	61.5
Germany	-0.551948	7.20753	2.5737	-0.209957	0.446327	0.0410415	developed	51.11
Spain	0.45671	-5.63009	-0.251344	7.67316	-0.881287	-0.187593	developed	40.39
France	-0.0367965	-0.843983	-0.554615	-0.82684	-1.50735	-0.533489	developed	10.3
UK	1.39177	1.58783	-2.45637	0.17316	2.31348	0.680076	developed	54.15
Italy	0.714286	-2.47763	-0.248618	0.350649	-0.496011	-0.01154	developed	42.79
Japan	0.348485	0.0560245	1.04867	0	0	0	developed	37.54
South Korea	0.30303	1.39394	0.777571	-2.02814	0.623791	0.239489	developed	36.36
New Zealand	0.147186	12.5289	5.71871	3.32251	-1.80181	-0.659548	developed	41.81
Sweden	-0.268398	14.4684	6.10196	-0.324675	7.51353	3.38852	developed	62.78
USA	1.1039	14.9833	5.1895	0.491342	83.1	25.5072	developed	45.72

## Sheet: Figure 5a_c
country	freq1a	dura1a	inte1a	freq2a	dura2a	inte2a	solar10	wind10	stage
Argentina	-0.261351	1.70142	-0.0408863	0.0487265	0	0	0.406423	-0.912514	stage1
Australia	-0.547065	-12.4439	-2.27732	0	0	0	1.97231	-1.27021	stage1
Brazil	-0.401993	-7.89661	-1.77436	0	0	0	-10.0941	2.65227	stage1
Canada	-0.650055	-3.12718	-0.530989	0.00221484	-12	-3.57532	-3.07863	-0.0653378	stage1
Chile	0.182724	-0.851521	-1.04509	0.744186	-8.76675	-2.87466	-0.14175	12.0753	stage1
China	-0.572536	-10.3331	-3.01448	0	0	0	-5.42414	-2.26578	stage1
Colombia	-0.258029	4.30713	0.710101	-0.323367	1.8558	0.166637	-14.9147	-134.306	stage1
Germany	0.282392	-3.68757	-1.31678	0.10742	-0.228353	-0.020998	6.29347	-33.5105	stage1
Algeria	0.189369	-9.41982	-2.4156	-0.0199336	42.5	12.3635	-2.55371	6.53821	stage1
Egypt	-0.0564784	7.44162	2.50537	-0.06866	18.6	5.90964	-4.01993	20.804	stage1
Spain	-0.233666	2.88051	0.128594	-3.9258	0.450891	0.095978	1.15725	-66.7553	stage1
France	0.0188261	0.431805	0.283756	0.423034	0.7712	0.272948	6.89369	-35.7231	stage1
UK	-0.712071	-0.812377	1.25675	-0.0885936	-1.18364	-0.347946	13.2403	-22.4319	stage1
Ghana	-0.0232558	-2.44186	-0.726747	-2.9402	-0.963931	-0.2541	-24.3588	-40.7099	stage1
Indonesia	-0.231451	-27.9055	-8.34002	-0.0232558	-61.0112	-19.384	-3.40864	-2.46955	stage1
India	-0.808416	-11.8382	-4.69513	-2.46401	1.77898	0.283132	-17.8494	-153.186	stage1
Iran	-0.654485	-1.07617	-0.0772182	0	0	0	-0.599114	4.60908	stage1
Italy	-0.365449	1.26762	0.1272	-0.179402	0.253773	0.00590419	1.33444	-71.8472	stage1
Japan	-0.178295	-0.0286637	-0.53653	0	0	0	-3.44186	-28.6766	stage1
South_Korea	-0.155039	-0.713178	-0.397827	1.03765	-0.319149	-0.122529	-2.45847	2.4629	stage1
Libya	0.0863787	-5.00419	-1.35995	0.109635	-4.39835	-1.3115	-1.66999	13.5659	stage1
Morocco	0.0930233	-6.71752	-2.59068	-0.771872	-3.2078	-0.995044	-0.51052	-0.503876	stage1
Mexico	-0.337763	-11.6523	-3.2648	0.10742	-21.5264	-6.97925	1.82835	-60.8771	stage1
Mozambique	-0.462901	-37.9657	-12.3841	-2.58361	-1.38445	-0.495362	-7.12403	-69.485	stage1
Malaysia	0.0431894	-8.68758	-2.77995	-0.384275	-5.05616	-1.57442	-5.36102	-42.8826	stage1
Nigeria	-1.09635	-19.7767	-6.64652	-4.26467	-4.94479	-1.65645	0.765227	-58.8616	stage1
New Zealand	-0.0753045	-6.41015	-2.92585	-1.69989	0.921856	0.337443	2.66556	-68.9623	stage1
Peru	-0.0642303	-3.07123	-0.82321	4.18383	-0.199592	-0.0748548	-11.2226	-28.1262	stage1
Poland	-0.0531561	-4.33156	-2.05268	-2.17054	-0.393343	-0.138782	7.42525	-21.938	stage1
Paraguay	-0.106312	1.8721	0.47438	-1.71318	4.3863	1.40204	-3.47398	-44.1761	stage1
Russia	-0.230343	-7.03987	-0.861736	0	0	0	-1.0299	-4.92802	stage1
Saudi Arabia	-0.00110742	9.68108	2.49758	-0.115172	-90.3333	-27.8582	-3.56368	6.49612	stage1
Sudan	0.0631229	7.36766	2.07284	-0.0974529	41.453	12.0072	0.251384	-7.10078	stage1
Sweden	0.13732	-7.40244	-3.12193	0.166113	-3.84413	-1.73366	5.59025	-58.6179	stage1
Thailand	-0.767442	-4.77439	-1.22144	-1.51938	-3.52583	-1.11727	-9.49612	-75.3433	stage1
Tunisia	-0.0908084	-7.03357	-1.65428	-0.148394	1.54762	0.471494	1.30454	11.1384	stage1
Turkey	-0.194906	0.378404	1.47382	0.813953	3.14532	1.08064	-0.464009	-45.6755	stage1
Ukraine	-0.234773	4.25273	1.69498	-1.07863	0.58017	0.198689	2.85714	-2.3732	stage1
United States	-0.564784	-7.66588	-2.65509	-0.251384	-59.3571	-18.2194	2.98893	-19.072	stage1
Venezuela	0.357697	0.963904	0.88861	-1.2691	8.92942	2.85494	-1.64784	21.2846	stage1
Vietnam	-0.781838	-33.2227	-11.335	1.55039	-2.33548	-0.822692	-1.30343	-65.6877	stage1
South Africa	-0.217054	-0.973623	-1.58083	-0.6567	-9.19527	-2.93929	-2.433	8.91916	stage1
Argentina	0.249471	-1.62408	0.0390279	-0.0465116	0	0	-0.387949	0.871036	stage2
Australia	0.522199	11.8783	2.17381	0	0	0	-1.88266	1.21247	stage2
Brazil	0.383721	7.53767	1.69371	0	0	0	9.63531	-2.53171	stage2
Canada	0.620507	2.98503	0.506853	-0.00211416	12	3.57532	2.93869	0.0623679	stage2
Chile	-0.174419	0.812816	0.997583	-0.710359	8.36827	2.744	0.135307	-11.5264	stage2
China	0.546512	9.86344	2.87746	0	0	0	5.17759	2.16279	stage2
Colombia	0.2463	-4.11135	-0.677823	0.308668	-1.8558	-0.166637	14.2368	128.201	stage2
Germany	-0.269556	3.51996	1.25693	-0.102537	0.217974	0.0200435	-6.0074	31.9873	stage2
Algeria	-0.180761	8.99165	2.3058	0.0190275	-42.5	-12.3635	2.43763	-6.24101	stage2
Egypt	0.0539112	-7.10336	-2.39149	0.0655391	-4.65	-1.47741	3.83721	-19.8584	stage2
Spain	0.223044	-2.74958	-0.122749	3.74736	-0.430396	-0.0916154	-1.10465	63.7209	stage2
France	-0.0179704	-0.412178	-0.270858	-0.403805	-0.736146	-0.260541	-6.58034	34.0994	stage2
UK	0.679704	0.775451	-1.19962	0.0845666	1.12984	0.33213	-12.6385	21.4123	stage2
Ghana	0.0221987	2.33087	0.693713	2.80655	0.920116	0.24255	23.2516	38.8594	stage2
Indonesia	0.22093	26.6371	7.96093	0.0221987	72.1042	22.9084	3.2537	2.35729	stage2
India	0.77167	11.3001	4.48172	2.35201	-1.69812	-0.270262	17.0381	146.223	stage2
Iran	0.624736	1.02726	0.0737083	0	0	0	0.571882	-4.39958	stage2
Italy	0.348837	-1.21	-0.121418	0.171247	-0.242238	-0.00563581	-1.27378	68.5814	stage2
Japan	0.17019	0.0273608	0.512143	0	0	0	3.28541	27.3732	stage2
South_Korea	0.147992	0.680761	0.379744	-0.990486	0.304642	0.11696	2.34672	-2.35095	stage2
Libya	-0.0824524	4.77673	1.29813	-0.104651	3.9985	1.19227	1.59408	-12.9493	stage2
Morocco	-0.0887949	6.41218	2.47292	0.736786	3.06199	0.949815	0.487315	0.480973	stage2
Mexico	0.32241	11.1227	3.1164	-0.102537	21.5264	6.97925	-1.74524	58.1099	stage2
Mozambique	0.44186	36.24	11.8212	2.46617	1.32152	0.472845	6.80021	66.3266	stage2
Malaysia	-0.0412262	8.29269	2.65359	0.366808	4.82633	1.50286	5.11734	40.9334	stage2
Nigeria	1.04651	18.8778	6.3444	4.07082	4.72003	1.58116	-0.730444	56.186	stage2
New Zealand	0.0718816	6.11878	2.79286	1.62262	-0.879954	-0.322105	-2.5444	65.8277	stage2
Peru	0.0613108	2.93162	0.785791	-3.99366	0.190519	0.0714523	10.7125	26.8478	stage2
Poland	0.05074	4.13467	1.95938	2.07188	0.375464	0.132473	-7.08774	20.9408	stage2
Paraguay	0.10148	-1.78701	-0.452817	1.63531	-4.18692	-1.33831	3.31607	42.1681	stage2
Russia	0.219873	6.71987	0.822566	0	0	0	0.983087	4.70402	stage2
Saudi Arabia	0.00105708	-9.24103	-2.38406	0.109937	18.0667	5.57164	3.40169	-6.20085	stage2
Sudan	-0.0602537	-7.03277	-1.97862	0.0930233	-38.2643	-11.0836	-0.239958	6.77801	stage2
Sweden	-0.131078	7.06597	2.98003	-0.158562	3.6694	1.65486	-5.33615	55.9535	stage2
Thailand	0.732558	4.55737	1.16592	1.45032	3.36556	1.06649	9.06448	71.9186	stage2
Tunisia	0.0866808	6.71386	1.57909	0.141649	-1.47727	-0.450062	-1.24524	-10.6321	stage2
Turkey	0.186047	-0.361204	-1.40683	-0.776956	-3.00235	-1.03152	0.442918	43.5994	stage2
Ukraine	0.224101	-4.05943	-1.61794	1.0296	-0.553799	-0.189658	-2.72727	2.26533	stage2
United States	0.539112	7.31743	2.5344	0.239958	23.7429	7.28777	-2.85307	18.2051	stage2
Venezuela	-0.341438	-0.92009	-0.848219	1.21142	-8.52354	-2.72517	1.57294	-20.3171	stage2
Vietnam	0.7463	31.7126	10.8197	-1.47992	2.22932	0.785297	1.24419	62.7019	stage2
South Africa	0.207188	0.929367	1.50897	0.62685	7.74338	2.47519	2.32241	-8.51374	stage2

## Sheet: Figure 5d_e
country	windsolar	windsolarm	windsolar_com	windsolar_comm	event	eventm
New Zealand	0.00738515	0.00927401	0.173504	0.125269	0.0769141	0.303751
Australia	0.00560499	0.00927401	0.162329	0.125269	0.397482	0.303751
China	0.00809631	0.00927401	0.111753	0.125269	0.12876	0.303751
India	0.0189985	0.00927401	0.591924	0.125269	0.187229	0.303751
Indonesia	0.010127	0.00927401	0.381159	0.125269	0.340044	0.303751
Iran	0.00617319	0.00927401	0.0027595	0.125269	0.11746	0.303751
Japan	0.00493942	0.00927401	0.0588426	0.125269	0.0296821	0.303751
Malaysia	0.0150192	0.00927401	0.231204	0.125269	0.0817466	0.303751
Saudi Arabia	0.00310692	0.00927401	0.029848	0.125269	1	0.303751
Thailand	0.0133022	0.00927401	0.183647	0.125269	0.134846	0.303751
South Korea	0.00676212	0.00927401	0.0111358	0.125269	0.0550887	0.303751
Vietnam	0.0114448	0.00927401	0.0546752	0.125269	0.523306	0.303751
Turkey	0.00993481	0.00927401	0.0188168	0.125269	0.0709684	0.303751
Russia	0.0128468	0.00927401	0.106664	0.125269	0.247188	0.303751
France	0.0118554	0.00927401	0.016568	0.125269	0.00716515	0.303751
Germany	0.0147743	0.00927401	0.0182778	0.125269	0.036496	0.303751
Italy	0.0123828	0.00927401	0.0366856	0.125269	0.0229575	0.303751
Sweden	0.015247	0.00927401	0.141463	0.125269	0.0708133	0.303751
Ukraine	0.0152735	0.00927401	0.0814001	0.125269	0.0626005	0.303751
United Kingdom	0.015199	0.00927401	0.042153	0.125269	0.0949148	0.303751
Spain	0.0148659	0.00927401	0.249552	0.125269	0.0532111	0.303751
Poland	0.019472	0.00927401	0.097296	0.125269	0.0472412	0.303751
Brazil	0.00346357	0.00927401	0.0180946	0.125269	0.0846158	0.303751
Canada	0.0102644	0.00927401	0.0201392	0.125269	0.165221	0.303751
United States	0.00355095	0.00927401	0.231071	0.125269	0.708286	0.303751
Mexico	0.00619518	0.00927401	0.0974369	0.125269	0.234833	0.303751
Venezuela	0.0117582	0.00927401	0.0479318	0.125269	0.11155	0.303751
Argentina	0.00407915	0.00927401	0.00350824	0.125269	0.0222898	0.303751
Chile	0.0069657	0.00927401	0.0729648	0.125269	0.15865	0.303751
Colombia	0.0110361	0.00927401	0.206592	0.125269	0.0655797	0.303751
Paraguay	0.0101981	0.00927401	0.237214	0.125269	0.0659088	0.303751
Peru	0.00260837	0.00927401	0.093882	0.125269	0.0878722	0.303751
Algeria	0.0046063	0.00927401	0.0483697	0.125269	0.19372	0.303751
Egypt	0.00772962	0.00927401	0.015004	0.125269	0.592844	0.303751
Ghana	0.0141219	0.00927401	0.233732	0.125269	0.0676451	0.303751
Libya	0.00450892	0.00927401	0.0696979	0.125269	0.0735564	0.303751
Morocco	0.00400848	0.00927401	0.142583	0.125269	0.157939	0.303751
Mozambique	0.0119581	0.00927401	0.387382	0.125269	1	0.303751
Nigeria	0.0084163	0.00927401	0.279004	0.125269	0.561546	0.303751
South Africa	0.00276873	0.00927401	0.1504	0.125269	0.28027	0.303751
Sudan	0.00174257	0.00927401	0.075692	0.125269	0.101436	0.303751
Tunisia	0.00671685	0.00927401	0.0289394	0.125269	0.0584688	0.303751		#The relative change above 100% is visualized as 100% change
